# Supplementary material for: Isolation and Structure Elucidation of Novel Mycosporine-like Amino Acids from the Two Intertidal Red Macroalgae Bostrychia scorpioides and Catenella caespitosa
Source: Mar Drugs. 2023 Oct 18;21(10):543. doi: 10.3390/md21100543 (PMC10608480; doi:10.3390/md21100543)
Supplement: Supplementary file 1 [file marinedrugs-21-00543-s001.zip]

Archive with 1 entries (1 files):
- marinedrugs-2653405-supplementary.pdf
